# Supplementary material for: Suppressing Interface Defects in Perovskite Solar Cells via Introducing a Plant-Derived Ergothioneine Self-Assembled Monolayer
Source: Materials (Basel). 2024 Nov 23;17(23):5739. doi: 10.3390/ma17235739 (PMC11641942; doi:10.3390/ma17235739)
Supplement: Supplementary file 1 [file materials-17-05739-s001.zip]

Archive with 1 entries (1 files):
- materials-3311840-supplementary.pdf
